# Supplementary material for: Simulation shows undesirable results for competing risks analysis with time-dependent covariates for clinical outcomes
Source: BMC Med Res Methodol. 2018 Jul 16;18:79. doi: 10.1186/s12874-018-0535-5 (PMC6048847; doi:10.1186/s12874-018-0535-5)
Supplement: Supplementary file 1 — Zip file of R code used in the analyses. (ZIP 8 kb) [file 12874_2018_535_MOESM1_ESM.zip]

Archive with 6 entries (6 files):
- Additional file 1/simulation_alpha01jumpR2.R
- Additional file 1/Simulation_Crmit2R2.R
- Additional file 1/SIR3_analysisR2.R
- Additional file 1/SIR3_estimated_hazardsR2.R
- Additional file 1/time_dependent_settingR2.R
- Additional file 1/time_independent_settingR2.R
