# Supplementary material for: Simulation shows undesirable results for competing risks analysis with time-dependent covariates for clinical outcomes
Source: BMC Med Res Methodol. 2018 Jul 16;18:79. doi: 10.1186/s12874-018-0535-5 (PMC6048847; doi:10.1186/s12874-018-0535-5)
Supplement: Supplementary file 1 — Zip file of R code used in the analyses. (ZIP 8 kb) [file 12874_2018_535_MOESM1_ESM.zip › Additional file 1/Simulation_Crmit2R2.R]

#function to generate data with two competing risks
sim.cr <- function(n, alpha02, alpha03) {
  
  data <- list()
  
  entry <- rep(0, n)
  # event-times generieren, 1/(alpha02 + alpha03) average length of stay in ICU
  exit <- rexp(n, alpha02 + alpha03)
  
  event <- numeric(n)
  
  for (i in seq_len(n)) {
    event[i] <- which(t(rmultinom(1, 1, c(alpha02/(alpha01+alpha02+alpha03),
                                       alpha03/(alpha01+alpha02+alpha03))))==1)
  }
  
  id <- seq_len(n)
  
  data <- data.frame(id, event, entry, exit)

  
  data
}
